# Supplementary material for: Changes in Phospholipid/Ceramide Profiles and Eicosanoid Levels in the Plasma of Rats Irradiated with UV Rays and Treated Topically with Cannabidiol
Source: Int J Mol Sci. 2021 Aug 13;22(16):8700. doi: 10.3390/ijms22168700 (PMC8395479; doi:10.3390/ijms22168700)
Supplement: Supplementary file 1 [file ijms-22-08700-s001.zip]

Archive with 3 entries (3 files):
- Supplementary materials - Tables 1-4 and Figures 1-4.pdf
- Table S2 - Phospholipid species.csv
- Table S4 - Ceramide species.csv
