# Supplementary material for: Changes in Phospholipid/Ceramide Profiles and Eicosanoid Levels in the Plasma of Rats Irradiated with UV Rays and Treated Topically with Cannabidiol
Source: Int J Mol Sci. 2021 Aug 13;22(16):8700. doi: 10.3390/ijms22168700 (PMC8395479; doi:10.3390/ijms22168700)
Supplement: Supplementary file 1 [file ijms-22-08700-s001.zip › Table S2 - Phospholipid species.csv]

Name	1o	2o	3o	11o	12o	13o	21o	22o	23o	24o	25o	26o	31o	32o	33o	34o	35o	36o	41o	42o	43o	44o	45o	46o	51o	52o	53o	54o	55o	56o	61o	62o	63o	64o	65o	66o
Label	.Ctr	.Ctr	.Ctr	.Ctr	.Ctr	.Ctr	CBD	CBD	CBD	CBD	CBD	CBD	UVA	UVA	UVA	UVA	UVA	UVA	UVA+CBD	UVA+CBD	UVA+CBD	UVA+CBD	UVA+CBD	UVA+CBD	UVB	UVB	UVB	UVB	UVB	UVB	UVB+CBD	UVB+CBD	UVB+CBD	UVB+CBD	UVB+CBD	UVB+CBD
PC(34:2)	9.837206202	6.397000704	4.384954617	9.616255359	7.99772862	10.65323889	8.051367999	10.01775224	6.545827642	8.774201813	11.85446669	12.57311632	33.14827672	26.94981847	34.39174258	24.34200162	26.5807914	30.59181037	10.70796041	9.132756248	11.28927187	8.705658868	9.891374076	13.41752951	23.75532043	19.31326864	39.74609422	25.01548083	31.56823984	23.0539677	8.692767771	7.067290871	9.486285206	9.666667054	16.40372371	11.66681715
PC(38:4)	9.438334251	8.419690161	8.922985905	9.226068969	7.67344248	9.49143554	11.36740186	8.364339901	9.241790128	11.94909728	9.075206601	10.82440521	19.78597529	16.08615877	23.5791644	27.57147891	28.87820951	19.22041463	11.97406905	9.849841811	7.467128355	9.735015485	10.73763828	13.69513891	18.93851353	15.39716547	26.05352896	33.71954121	36.28383358	29.97963691	9.749404393	7.926345035	10.22350706	7.432887083	9.866383495	12.9617018
PC(36:4)	6.254856177	4.913335301	5.17398112	6.396455846	5.085248925	6.711186825	6.197529212	6.186509781	5.038641636	5.882100945	8.292637367	5.254706521	21.17842087	17.21822835	18.72432433	15.57680017	18.2788045	11.87649304	6.72146567	6.705061003	4.489628913	5.464606236	6.885670027	8.20981762	10.85570925	8.825779881	18.7344526	17.43125049	17.7195878	19.42958995	9.773151063	7.945651271	7.947269926	5.889608312	12.64264508	13.12628475
PC(36:2)	6.534269177	6.394469494	3.873896063	2.920466635	5.312413965	5.166605673	6.182242132	4.215395441	5.026213115	3.883273993	5.05783607	9.279870631	17.53080705	14.25268866	21.14494845	11.9459675	16.30759213	22.58744129	6.290937966	4.176350206	6.015601194	5.114583712	6.20214724	6.205976309	17.25912529	14.03180918	13.07576955	15.4822847	22.45902744	18.28323684	7.444040443	6.052065401	3.418475678	6.649104752	5.950082509	5.792625751
PC(36:3)	2.367499265	2.545238182	1.338419322	2.698337346	1.92479615	1.988446157	2.55333791	1.55332524	2.07588448	1.710502449	2.705502307	1.489101512	8.999805167	7.31691477	3.973058887	6.289689058	6.302422318	6.89102043	2.696039864	1.707866689	2.989224319	2.191902329	1.757356286	1.990453871	8.232600463	6.693171108	9.063780096	8.646691924	10.73589301	4.407382997	2.985800995	2.427480484	2.402319788	2.532261418	3.411124337	3.191628403
PC(34:1)	3.26096154	3.473866349	2.89743202	2.463271297	2.651188244	2.607120087	2.027236785	2.341813013	1.648159988	1.873045567	2.540479763	3.120410825	8.710135046	7.081410606	9.673773995	5.940979538	8.973093063	5.704989567	2.86317298	3.053627854	1.962557832	2.32778291	3.823367901	2.719708199	6.50651787	5.289851927	12.01641346	13.85777216	8.924108163	4.651640918	2.465356734	2.004355068	2.005880352	3.470875873	2.131146276	2.684314827
PCp(40:10)	0.701180316	0.289287313	0.415540122	0.657675484	0.570065297	0.797010556	0.569497068	0.479621136	0.463005746	0.577217549	0.679325011	0.541242563	1.895047237	1.54068881	3.469477797	0.960875339	1.741746928	2.122846877	0.942873641	0.756263592	0.749502962	0.766563936	0.439946023	0.618822698	0.730744629	0.594101324	1.097675665	2.275395502	1.580297608	1.953729037	0.975426157	0.793029396	0.881532003	0.873110325	0.564622148	0.460565759
PC(38:6)	1.640808968	1.278704774	1.580524668	2.064542058	1.333991031	2.23249173	2.077557236	1.931642478	1.689070924	2.348240289	2.303786895	2.277186237	5.777245919	4.696947902	6.712903284	3.718907702	4.885185901	6.536864572	2.572691717	2.252667796	1.753436717	2.091619282	2.056086558	2.504664271	5.785823756	4.703921753	5.230903533	5.150648299	7.06984133	6.717515657	3.212132271	2.611489651	2.100790253	2.299273321	3.50984453	3.088203619
PC(40:6)	1.929715095	1.723126697	1.786072962	1.10896867	1.568874061	1.692936311	1.930315419	0.686885829	1.569362129	1.835409888	1.593323161	1.365995703	4.547673635	3.697295638	4.167214535	3.25627627	4.46649513	4.477530023	1.794969267	1.810532638	0.758691865	1.459324607	1.944065956	1.629665375	3.610169932	2.935097505	7.387724267	6.723985198	10.75606827	6.283254912	2.961169745	2.407455077	2.159666418	2.283758466	1.495831056	3.391121822
PC(38:5)	1.286670697	1.319180391	1.144782805	1.764225242	1.046073737	0.987262164	1.487180569	0.979405425	1.209089894	1.863058044	1.393629846	1.339821701	7.220988888	5.870722673	4.967460126	3.966559526	6.208817755	4.398292617	2.331692554	1.704553299	1.252162323	1.895685003	1.440190958	2.217263478	5.558092432	4.518774335	5.297741677	5.080635769	5.600816359	4.562651821	3.196251969	2.598578836	1.730798789	1.940468893	2.028100382	2.710022167
PC(38:3)	1.41254156	0.993604586	1.715383139	1.236806388	1.148407772	1.302845094	1.722235757	1.253249801	1.400191672	1.726722825	1.330606325	1.750428791	6.456182308	5.248928706	5.247376851	4.713280697	5.779728346	5.804511034	1.106925308	1.281103115	1.618487497	0.899939275	1.523886415	1.977789446	4.563596462	3.710241026	6.214289989	6.048649713	6.313484905	4.561033277	1.882028758	1.530104681	1.101645656	2.193193269	1.623659412	1.524432916
PCp(38:8)	0.475191059	0.162950682	0.362156314	0.074753916	0.386334194	0.656331591	0.661239251	0.122004929	0.537592887	0.099011094	0.66245237	0.405310483	0.458071966	0.372416232	3.321001227	0.382332274	1.576616518	2.439797271	0.889104774	0.767986652	0.077080398	0.72284941	0.625581255	0.707743023	0.084902219	0.069026194	0.293456095	1.762979371	0.067444422	2.621412856	0.985864371	0.801515749	0.828950003	0.043726617	0.026954674	0.054299808
PCp(46:11)	0.714939184	0.67118797	0.485488583	0.589394938	0.581251369	0.537808364	0.806606397	0.683148277	0.655777559	0.533043817	0.358362973	0.532854617	2.001417478	1.627168681	1.462149778	2.805471341	2.644574075	1.029083551	0.944056024	0.518654332	0.95755671	0.767525223	0.531830917	1.028245968	2.151761315	1.749399443	2.887904228	3.045233357	3.518082241	2.374770004	0.899814775	0.731556727	1.003171686	0.859797502	1.459998453	1.146014565
PC(36:1)	0.620611053	0.865683048	0.711610294	0.605767194	0.504561832	0.516489952	0.927724846	0.725096187	0.754247842	1.132255004	0.748498784	1.142643186	2.487193436	2.022108484	2.647118054	2.673555375	2.499200242	3.79529553	0.921750432	0.95671633	0.725182435	0.749390595	0.69866528	1.01698497	2.659433865	2.162141354	3.872865411	2.612083625	4.88496579	2.227836667	1.323513412	1.076027164	0.715139041	0.866328024	0.552125071	0.97294064
PC(32:0)	0.735509549	0.577062759	0.569002837	0.714636289	0.597975243	0.297049942	0.727766502	0.559580675	0.591680083	0.468015545	1.31326137	0.538423588	0.853445221	0.693857903	1.983174689	1.833961528	1.950534064	0.799553865	0.50499721	0.372100396	0.269668399	0.410566837	0.511792876	0.492068146	1.338751819	1.088416113	1.775721617	2.514216238	1.00258688	1.953179666	0.558615127	0.454158639	0.432249644	0.460634957	0.628363521	0.695160745
PC(40:5)	0.316729695	0.693861748	0.64767639	0.689564419	0.257503817	0.567668442	0.603760047	0.23609541	0.490861827	0.857113085	0.618970666	0.689442193	1.65808552	1.348037008	2.203195785	1.255584446	1.341602594	1.608073754	0.784728196	0.954855016	0.257887855	0.637990403	0.739936782	0.649707109	1.423141981	1.157026001	2.800431179	2.898919115	2.229294352	1.445661417	0.449449864	0.365406393	0.834879442	0.813785213	0.719195904	1.348165031
PC(40:8)	0.438110408	0.372597947	0.236535025	0.515501302	0.356187324	0.316758631	0.302342391	0.366688506	0.245806822	0.30033465	0.579092076	0.26059925	1.196187452	0.972510124	1.105898006	0.807384462	0.769319389	0.724417381	0.408245429	0.506944659	0.258548224	0.331906853	0.319689068	0.656387318	0.721688148	0.586738332	1.183513875	1.626136857	1.936849069	1.440112531	0.498578688	0.405348527	0.468235989	0.486862206	0.491724292	0.506333822
PCp(40:9)	0.157518911	0.170993493	0.127372859	0.141064685	0.128064155	0.25053328	0.186898088	0.155356954	0.151949665	0.080314045	0.271910224	0.195425339	0.625875016	0.508841476	0.981443042	0.041054901	0.709243394	1.112190317	0.349270278	0.250851347	0.042363261	0.283959575	0.177259113	0.184468207	0.312929658	0.254414356	0.466189621	0.754354733	0.928896457	0.789390474	0.298972023	0.243066685	0.167912035	0.366986168	0.184757231	0.290526053
PC(40:7)	0.29094471	0.240958989	0.194729882	0.286569043	0.236540415	0.178171381	0.276921936	0.107713128	0.225139786	0.245202008	0.362583838	0.25523209	0.976195269	0.79365469	0.987512451	0.40367526	0.852948528	0.514062809	0.334917121	0.250181866	0.133510267	0.272290343	0.360807445	0.255354399	0.815817589	0.663266333	1.16951896	1.055394132	1.791767905	1.177936444	0.531251734	0.431911979	0.407329316	0.528836687	0.367517353	0.605755782
PCp(44:11)	0.221242869	0.081320061	0.147746839	0.148345932	0.179872252	0.127687654	0.178336381	0.195576978	0.144988928	0.282900523	0.096383897	0.192735548	0.458761241	0.372976619	0.267901286	0.425243725	0.514785991	0.345023082	0.171911796	0.174082097	0.283492787	0.139765687	0.12482003	0.145127428	1.110017123	0.902452945	0.896086288	0.763091163	1.160194774	0.387257008	0.371319586	0.301885842	0.185337412	0.128421396	0.422208941	0.158741848
PCp(46:12)	0.099783728	0.03910501	0.080590247	0.093299213	0.081124982	0.051096162	0.046018699	0.109390103	0.037413577	0.078914937	0.094013771	0.09725127	0.466495471	0.37926461	0.29979148	0.487491186	0.196159435	0.192241796	0.128268181	0.124254088	0.122989071	0.104283074	0.09328658	0.096615746	0.84284321	0.685238382	0.587073118	0.499468345	0.814442798	0.48550752	0.16360335	0.133010854	0.110658467	0.137481153	0.194183003	0.087522989
PC(34:0)	0.365986411	0.29136791	0.146576738	0.243643142	0.297549927	0.310368117	0.401931861	0.132233868	0.326773871	0.303743327	0.388020034	0.254427696	0.395871138	0.321846454	0.463346224	0.872302109	0.895371097	0.594062043	0.316817589	0.407971819	0.438595617	0.257575276	0.287480038	0.387534356	0.476549358	0.387438503	1.494998269	0.692810618	0.677960023	0.542183001	0.404072803	0.328514474	0.321870349	0.301290058	0.409382294	0.202759132
LPC(16:0)	8.510883639	13.86918717	13.00135448	11.01072802	6.919417593	12.04276516	13.75105011	19.42250449	11.17971554	20.10037145	9.749901292	15.08484408	56.4151777	45.86599813	55.23348144	72.01489328	85.11445366	82.41137682	13.79757191	13.01590192	9.96146259	11.21753814	12.50427125	18.6753818	108.2298384	87.99173852	181.0669887	108.547678	57.52296142	66.27996887	16.41284766	13.34377858	15.65320349	30.28161242	24.19837225	32.10269823
LPC(18:0)	8.004922512	10.3801913	5.752689467	8.839437685	6.508067083	5.357549933	7.905998164	7.345666889	6.427640784	5.431131487	5.988731743	7.609278325	66.0332988	53.68560878	35.12436985	53.13465857	78.10293507	29.97122154	8.22341757	5.352835762	7.080664721	6.685705342	6.958273401	7.935558617	32.0326769	26.04282675	115.0565702	57.0271046	101.0580927	19.44625189	4.887978643	3.973966376	4.987132437	14.64674898	10.33767315	13.82280044
LPC(18:2)	10.6033562	4.801016585	3.959164526	5.491855654	8.620614799	5.795594157	8.14811659	9.441437462	6.624485033	5.296625862	5.534659638	5.191185811	34.13927913	27.75551149	43.07198587	46.95426937	41.75652895	58.41581948	7.649822854	7.730973373	4.486279077	6.219368174	6.875186241	4.497195166	41.43584904	33.68768214	89.16763772	66.88791971	74.66431315	29.03286277	5.890396996	4.788940647	6.478997966	17.20203579	15.96225173	12.5347023
LPC(20:4)	3.81044029	6.344391937	2.989546434	2.366537991	3.097918935	5.251248456	2.525508177	4.807423607	2.05325868	3.471775877	3.556006076	3.5085535	27.63691922	22.46904001	18.66507402	21.24294325	33.12886875	16.8754824	1.554213602	5.012595974	4.860208307	1.263588294	5.330684508	4.864097084	18.71225115	15.21321231	12.23869869	35.06368323	33.56132124	16.75652834	4.784401921	3.88975766	5.957723515	4.280287044	3.935175694	2.982349747
LPC(18:1)	2.226535366	3.179633528	1.557195097	2.661043983	1.810191354	1.877928964	2.598565533	2.500236312	2.112654905	2.084056904	1.869483481	2.039463812	15.18420538	12.34488243	10.4064846	11.63918361	17.97800063	6.451567277	2.516849193	2.221299221	1.973007034	2.046218856	1.897336817	1.851026376	8.681996226	7.058533517	19.96927572	18.96732447	12.10707471	15.20653137	2.650758829	2.155088479	2.709833925	4.462934431	1.942110894	3.625774684
LPC(22:6)	0.453250479	0.2878708	0.302180956	0.576258847	0.368496324	0.477151419	0.310197791	0.253406769	0.252193326	0.27145879	0.468124693	0.260768234	1.461675224	1.188353841	1.996312031	0.960220654	2.325630907	1.880260195	0.34783836	0.401173583	0.224534768	0.282795415	0.385682622	0.359199064	1.730727612	1.40709562	2.140989005	3.0802971	1.793506926	1.174692995	0.545947678	0.443859901	0.228593222	0.358240627	0.254026607	0.345045846
LPC(20:3)	0.546063387	0.470213054	0.308665467	0.275911775	0.443953973	0.486352571	0.501695933	0.519284534	0.407882873	0.319481604	0.407158184	0.55112072	2.38699577	1.940646968	1.863977081	2.632198289	2.415891537	2.317426711	0.335035083	0.323333069	0.40914192	0.272386247	0.340445496	0.398171634	2.946372092	2.395424465	2.501382969	1.565034084	3.467873004	1.783692193	0.476444017	0.387352859	0.420606085	0.819997721	0.513200886	0.405818708
LPC(16:1)	0.495575223	0.343556367	0.333486628	0.451842786	0.402906685	0.426182059	0.361540514	0.412354325	0.293935377	0.425925019	0.305205745	0.276085296	2.768395493	2.250728043	3.775068138	2.314407802	2.568495465	1.591259471	0.497615336	0.335898665	0.779088602	0.404565314	0.255807951	0.382035057	2.771100191	2.252926985	3.689996413	4.683669293	2.83300707	2.360886789	0.441391139	0.358854584	0.274163144	0.210256421	0.422079057	0.31396631
LPE(18:0)	0.619556879	0.60011997	0.575207935	1.226991065	0.503704779	0.639660328	0.846820988	0.818625883	0.688472348	0.510407328	1.065021302	0.383866589	2.07612141	1.687903585	2.611747988	2.427075575	2.636616526	1.99351509	0.849461317	0.566245832	0.893771599	0.690618957	0.950792139	0.48764494	9.343203733	7.596100596	9.670407281	14.69744597	11.15139633	24.26867564	0.739144576	0.600930549	0.83962763	0.784244422	0.733325612	0.721086253
LPE(16:0)	0.732679493	0.964950122	0.866579676	1.009178549	0.595674385	0.823919158	0.798258155	0.610765653	0.64899037	1.00217833	1.301191768	0.920236409	3.18356885	2.588267358	1.803001619	1.615652702	2.150394477	1.202649281	0.65308255	0.941286042	0.759199836	0.530961423	1.130581027	1.656741588	13.26387958	10.78364193	21.50435817	26.58153033	28.09369802	10.77034863	0.523984247	0.426003453	0.945975172	1.843430283	0.80415674	1.726128889
LPE(18:2)	1.194542184	1.454029212	0.400301948	1.176270273	0.971172508	0.698888796	0.659255636	0.999235176	0.535980191	1.215605291	0.814928411	0.87024895	2.002884458	1.628361348	1.575615811	1.521756876	2.771033102	2.812783227	0.869791601	0.878182738	1.069519402	0.707147643	1.144322043	0.972439775	8.774513488	7.133750803	15.51213099	26.74784051	21.39022572	19.22913205	0.640758611	0.52094196	1.156472157	0.719383416	1.35357131	1.443874949
LPE(20:4)	0.642579015	0.395909798	0.252699236	0.397629488	0.522421964	0.597243381	0.415532068	0.451466703	0.33783095	0.405358022	0.426521242	0.39289924	1.498817948	1.218551177	1.616060125	0.893081192	0.854318209	0.630799391	0.600054255	0.720733406	0.323347054	0.487848988	0.643216327	0.555504958	4.082820486	3.319366249	8.67000367	8.545383259	7.628603868	6.182858679	0.542146318	0.440769364	0.64506603	0.423387597	0.379597024	0.693661382
LPE(18:1)	0.411221036	0.429736268	0.285431903	0.549366129	0.334326046	0.543303074	0.487291763	0.156751812	0.396172165	0.577791068	0.618956306	0.587820943	1.241325337	1.009207591	1.067945336	0.561731376	1.558994775	0.578201595	0.535105295	0.523789943	0.425538763	0.435044955	0.638838121	0.340417178	2.424796631	1.971379375	5.126054608	8.294183613	10.66960966	9.239228859	0.320175295	0.260305118	0.441564768	0.192551092	0.723118394	0.9554653
LPE(22:6)	0.116844804	0.056318612	0.123374418	0.061631757	0.094995776	0.148128081	0.133228594	0.086408322	0.10831593	0.140765651	0.151446599	0.078362531	0.407646838	0.331420193	0.386184338	0.341589702	0.374717025	0.353250085	0.121369851	0.122720926	0.105533158	0.098674675	0.179771664	0.098209338	1.137737542	0.924989871	2.865626094	4.311822144	2.639020928	2.539539137	0.14299556	0.116256553	0.114524092	0.058610352	0.054059273	0.128117234
PE(38:4)	0.632558949	0.730470472	0.487918649	0.96349892	0.514275568	0.647401313	1.059563119	1.006374007	0.86143343	0.633645837	1.602261724	0.869447385	0.817262497	0.664441055	0.45703217	0.220214159	0.615746508	1.074602013	0.600298419	0.771731438	0.865628291	0.488047495	1.132112212	0.800301283	0.316634617	0.257426518	0.519709174	0.987207258	0.736121693	0.676743604	0.4877153	0.396516504	1.298820768	0.791128013	0.858097185	1.253362028
PE(36:2)	0.494857824	1.026252858	0.322078874	0.79807552	0.402323435	0.561679778	0.652853792	0.814708979	0.530775441	0.784823949	0.608885235	0.487191077	0.522432479	0.424741853	0.677658303	0.290790619	0.715857712	0.622492999	0.808511273	0.805389203	0.532004365	0.657326238	1.190014266	0.595135151	0.315323731	0.256360757	0.520196301	1.149171794	0.287187086	0.258716692	0.336201752	0.273334758	0.656026452	0.562349958	0.630308395	1.342781682
PE(36:4)	0.781535849	0.795874098	0.306376891	0.7185799	0.635394999	0.583002178	0.687122814	0.837959598	0.558636434	1.141258513	1.269095487	0.429286537	1.433919702	1.165788376	0.795147083	0.237478354	0.629694686	0.48164338	0.804611546	0.533058576	0.759721591	0.654155728	0.683425222	1.071857411	0.159384694	0.129581052	0.932866209	1.092632329	0.49004916	0.433551049	0.546881879	0.444619414	0.524613554	0.889713275	1.322445676	0.703214412
PE(38:5)	0.342795037	0.186179072	0.180668937	0.230250937	0.278695152	0.159051209	0.385530324	0.357872152	0.313439288	0.228051925	0.207140003	0.264560876	0.317357731	0.258014415	0.21042344	0.130855307	0.326360184	0.189843639	0.176778823	0.322706965	0.193195286	0.14372262	0.346242928	0.30449105	0.130695009	0.106256105	0.200885708	0.25639983	0.167627742	0.231140649	0.285736282	0.232305921	0.204437497	0.20292575	0.503195626	0.411496821
PE(38:6)	0.202832944	0.135001371	0.149399329	0.185811865	0.164904832	0.088328667	0.25788639	0.279102387	0.209663732	0.116786696	0.168324805	0.219516509	0.228620527	0.185870347	0.305297534	0.182143652	0.264745457	0.219128545	0.103476379	0.191106944	0.156543455	0.084127138	0.098930494	0.231196808	0.086297023	0.070160181	0.225827981	0.2961773	0.481465163	0.212709966	0.180163778	0.146474617	0.259647104	0.075999381	0.396924334	0.44538245
PE(36:3)	0.39891706	0.226260388	0.24413464	0.258050476	0.324322813	0.137664705	0.355666542	0.327417364	0.28915979	0.144614363	0.235377334	0.241384082	0.192346254	0.156379068	0.284747715	0.311403581	0.419037545	0.316655596	0.281166137	0.183967494	0.1360762	0.228590355	0.229390323	0.563725604	0.228401732	0.185692465	0.311162569	0.380311624	0.232353058	0.199106905	0.368389435	0.299503606	0.318872165	0.376501439	0.26816668	0.238125509
PE(34:1)	0.149581974	0.158924931	0.061688882	0.352899709	0.121611361	0.266418034	0.38568971	0.199507639	0.31356887	0.263622686	0.305824746	0.118481748	0.223766192	0.181923733	0.193338576	0.070550867	0.284795432	0.200660814	0.189442954	0.188650162	0.090349996	0.154018662	0.234030832	0.197074075	0.050523766	0.041076233	0.321750651	0.264342194	0.217632286	0.129296211	0.37968882	0.308690097	0.267056115	0.371192679	0.511870835	0.201354795
PE(40:6)	0.168038103	0.081401437	0.088018388	0.071636086	0.136616344	0.178422134	0.113463349	0.131185893	0.092246625	0.146555335	0.321307317	0.055993915	0.077217307	0.062778298	0.077656234	0.045056683	0.180471532	0.110267383	0.127497675	0.049169938	0.036986683	0.103656646	0.09757778	0.102729966	0.125300057	0.101869965	0.115340709	0.082980668	0.167475897	0.096473274	0.121316974	0.098631686	0.149712511	0.075478162	0.078919271	0.066530282
PE(40:4)	0.053475599	0.065569507	0.017332358	0.02896828	0.043476097	0.068550919	0.132438085	0.097403593	0.10767324	0.020951959	0.146535777	0.049206651	0.021242611	0.017270416	0.032448114	0.040681918	0.081794058	0.033775502	0.042122838	0.040633425	0.045199884	0.03424621	0.048083859	0.015679684	0.012863062	0.010457774	0.032034241	0.010291853	0.02958435	0.004513618	0.032445729	0.026378642	0.032812238	0.015062242	0.080239042	0.104196256
PE(36:1)	0.107533405	0.151295865	0.062045284	0.094632652	0.087425533	0.110660597	0.258084709	0.077974047	0.209824966	0.105567613	0.183602286	0.090069534	0.101939168	0.082877372	0.063999016	0.056466061	0.170628131	0.107919816	0.146400579	0.054656912	0.231292835	0.119024861	0.123748972	0.203561706	0.034683368	0.02819786	0.107555039	0.099685094	0.085519633	0.098572176	0.085553627	0.069555795	0.061330204	0.124758468	0.140406162	0.147764619
PE(38:3)	0.093562248	0.133413658	0.045699788	0.158772009	0.076066868	0.244231367	0.164305769	0.145297131	0.133581926	0.162662129	0.326072158	0.132856903	0.131748518	0.107112616	0.146232902	0.045440448	0.277070654	0.128141022	0.222513651	0.082050624	0.12187738	0.180905408	0.241135818	0.112506089	0.097406242	0.079192067	0.100981765	0.337134365	0.189537188	0.142685475	0.082404247	0.066995322	0.130563791	0.105049105	0.140040321	0.201546389
PEo(38:5)	1.039276258	0.463365821	0.297885786	2.280757967	0.844940047	1.235104067	4.044573514	5.041004423	3.288271149	2.617282606	6.650065824	4.555924873	0.474314397	0.385621461	0.611474983	0.394446884	0.655639936	0.49381415	3.469679046	2.424164287	2.211005136	2.820877273	1.714417566	6.476144971	0.163875328	0.133231974	0.579910906	0.58051048	1.108004648	0.464744808	5.1590204	4.194325528	5.504999704	4.491758934	15.72209941	12.29181978
PEo(36:5)	0.520212293	0.275008004	0.183068466	0.883752338	0.422936824	0.660437808	2.022972822	1.973866417	1.644693351	2.09912694	3.350184332	1.330475231	0.2956333	0.240352276	0.361075166	0.127444734	0.464769032	0.379821265	0.720949989	1.328428418	1.705801737	0.586138202	0.903851743	1.521947234	0.069421334	0.056440109	0.251588906	0.398334141	0.600982481	0.256810594	7.394461953	6.011757686	5.402377217	2.140087408	8.682938224	4.714491523
PEo(38:6)	0.489191026	0.46427821	0.170961445	0.247700223	0.397716282	0.383759653	2.36993357	1.192413458	1.92677526	2.160091681	3.85607813	0.954785867	0.236244382	0.192068603	0.426387743	0.158394312	0.445349972	0.35813015	1.915066009	1.197420301	0.793194086	1.556964235	2.533481384	1.729845089	0.240884679	0.195841203	0.322187579	0.598691156	0.316442571	0.264159412	2.398453982	1.949962587	2.066056061	1.735470136	4.482735974	8.741546848
PEo(34:3)	1.092754498	0.937879884	0.305245721	1.162238111	0.888418291	1.895839164	5.596786232	4.30645394	4.550232709	3.663050558	5.350269247	3.797035091	0.990475363	0.805264523	1.433142847	0.272030521	1.133194492	1.068376742	5.866458555	4.680588384	4.093066801	4.7694785	4.956922925	4.299865489	0.204215196	0.166028615	0.874714549	0.907123315	1.022226284	0.836871428	12.12692978	9.859292505	9.897187532	15.86228317	17.63100704	13.70625533
PEo(38:4)	0.256291942	0.127214252	0.144388356	0.369668076	0.208367433	0.446397637	1.37472119	1.764660112	1.117659504	1.313049882	2.740390415	1.131810501	0.222174932	0.180630026	0.164663383	0.081769114	0.402867702	0.267862897	1.069054099	0.869582359	0.934392785	0.869149674	1.414378934	0.903525039	0.07754177	0.06304209	0.153655284	0.181645882	0.270976486	0.069220512	2.972563501	2.416718294	2.52625245	3.069364903	5.801562623	4.324805154
PEo(40:5)	0.263380088	0.289300022	0.178625812	0.194447577	0.214130153	0.331479988	1.763233159	1.417914313	1.433522894	1.195703984	2.091883502	1.12109113	0.201015191	0.163426985	0.181091407	0.232828452	0.21424615	0.116710601	0.745279962	1.112901729	0.591007486	0.605918668	1.810797842	1.075977688	0.062199375	0.050568598	0.394416176	0.207479684	0.326789687	0.240236134	2.409454628	1.958906201	2.643055963	3.441478711	3.206203559	4.2761854
PEo(38:7)	0.154130359	0.124459498	0.26541989	0.240517916	0.125309235	0.211388925	2.501450577	0.979618412	2.033699656	0.567081185	3.174179572	0.812084006	0.253915957	0.206435738	0.240977109	0.113815542	0.344351768	0.258365199	0.539960894	0.744309096	0.311125024	0.438992596	1.169025093	1.253939124	0.439179899	0.357056829	0.241860209	0.154718678	0.672241885	0.196152781	7.640212672	6.211555018	5.174919321	2.600366623	3.9252728	4.115835417
PEo(40:4)	0.188181853	0.485008298	0.111049118	0.259099937	0.152993376	0.420677025	0.938394027	0.732764471	0.762921973	1.087096508	1.265826043	0.95457152	0.287560884	0.233789336	0.230357581	0.069356468	0.223803971	0.152782522	1.866451085	0.969966416	0.968077022	1.517439906	1.710778857	1.507347934	0.06489721	0.05276196	0.209041816	0.115343556	0.129055733	0.219168337	3.163944307	2.572312445	3.490599864	2.317574908	4.732121853	2.731203174
PEo(36:4)	0.090001815	0.146296824	0.14582136	0.175462949	0.073172207	0.236700135	0.701230597	0.597272931	0.570106177	0.392920531	2.003424613	0.569869053	0.135676982	0.110306489	0.213373729	0.081508763	0.267133257	0.063919103	0.706742404	0.469771836	1.154865293	0.57458732	0.645322221	0.683073636	0.069062851	0.05614866	0.171558732	0.077179567	0.175866464	0.091827598	1.73969747	1.414388187	1.974802218	3.531373195	4.407560571	2.097506183
PEo(40:7)	0.209475182	0.086382402	0.183675471	0.215297344	0.170305026	0.2086494	0.830584533	0.847353656	0.675271978	0.740858829	0.925405335	0.625548596	0.153294614	0.124629768	0.104267426	0.077964564	0.187827934	0.180131756	0.465164595	0.355460051	0.601458021	0.378182597	0.531193099	0.825079108	0.074747787	0.060770558	0.07986168	0.15844718	0.172857673	0.150947504	1.779092053	1.446416303	1.524241319	2.063687541	2.580603292	2.764511502
PEo(40:6)	0.284246956	0.403825006	0.087236885	0.278791468	0.231095086	0.180567931	0.953948026	0.450917486	0.775567501	0.744838481	1.128351445	0.978067522	0.23170727	0.188379894	0.199973528	0.122384436	0.122793808	0.208286254	0.942597724	0.815400013	0.806079827	0.766339613	1.238471298	0.809142589	0.101418445	0.08245402	0.175957865	0.160489091	0.238722853	0.075400688	1.446629664	1.176121678	1.695763272	2.219009748	3.642959216	2.328768354
PEo(36:3)	0.135607914	0.175966512	0.14390437	0.081066191	0.110250337	0.116532337	0.608225563	0.581103558	0.494492328	0.212345126	0.533809985	0.43450855	0.117773056	0.095750452	0.162684322	0.113957872	0.090056604	0.055590157	0.667058841	0.558867814	0.567255521	0.542324261	0.333182507	0.978954303	0.00833981	0.006780333	0.116928657	0.07275846	0.223090594	0.083176975	0.624736506	0.507915859	0.808791908	0.994572642	1.088521537	0.975306997
PEo(34:2)	0.108560827	0.244507285	0.157109352	0.180516389	0.088260835	0.127098193	0.683579601	0.290132941	0.555755773	0.227553847	1.101948456	0.344328783	0.075034059	0.0610033	0.075881661	0.074546882	0.059027133	0.077877194	0.842010498	0.353756422	0.325994883	0.684561381	0.572935236	0.361178876	0.050160211	0.04078066	0.090833577	0.132576589	0.171056475	0.061847512	2.26500872	1.841470504	0.315726778	1.625807084	1.873545088	1.156554061
PI(40:3)	1.02166388	8.644401888	3.653601945	2.363952456	0.830621041	1.729426218	0.744646038	1.321169614	0.605403283	1.409333892	0.752772301	1.02445854	1.602590939	1.302919462	2.333337202	1.034245428	0.796514018	1.180017923	3.419748005	1.392332686	0.471066938	2.780282931	2.541337614	2.591026792	0.258380435	0.210065395	2.425711315	2.333854345	1.175499321	2.743411533	1.485173973	1.207458515	1.103740735	5.148265186	0.56464651	0.918971904
PI(38:4)	2.67145579	1.804262534	0.770831578	1.58648298	2.171915276	1.691071582	3.494654012	2.732608725	2.841182124	3.241482814	4.104591383	3.04041922	1.925898283	1.565770962	4.697897598	0.56727784	2.80697731	1.271413695	4.881582455	2.068871339	0.309234755	3.968766224	1.65586774	3.963359368	0.457413869	0.371881195	2.187766675	3.642198457	3.407161871	2.356683	2.912130296	2.367585606	2.492686131	4.211323529	1.098014784	0.967958706
PI(40:2)	0.294279311	2.04846845	0.203989592	0.404245959	0.239251473	0.417147191	0.319987057	0.383685338	0.260152079	0.488237386	0.206920107	0.244441661	0.375844287	0.305564461	0.53899661	0.218368373	0.26454107	0.294636994	0.722486054	0.416899544	0.256346588	0.587387036	0.461538297	0.579887897	0.131646866	0.107029972	0.455031569	0.416683237	0.579844393	0.409726026	0.193302591	0.157156578	0.284194695	0.828957406	0.229357915	0.055710184
PI(36:4)	0.435773076	0.633479406	0.415909311	0.343745413	0.354287054	0.592344439	0.775942823	0.36014671	0.630847824	0.61429453	0.515908694	0.317092483	0.587069532	0.477292303	0.590615093	0.32185161	0.541001808	0.666895109	1.089795764	0.616330833	0.609082055	0.886012816	0.364809991	0.631026628	0.284527599	0.231323251	0.526773888	0.660074638	0.702012281	0.687629837	0.589825676	0.47953307	0.756921516	1.062842193	0.79730795	0.989015138
PI(44:12)	0.148728667	0.03638678	0.007435327	0.013456791	0.120917616	0.041908055	0.05080946	0.055889598	0.041308504	0.055076545	0.023840677	0.094193119	0.013177423	0.010713352	0.019551894	0.041012079	0.045071223	0.040918375	0.037266713	0.00775658	0.09672993	0.030298141	0.012789004	0.021459387	0.007839935	0.006373931	0.054427752	0.036756323	0.014174987	0.040710617	0.015617652	0.012697278	0.005869112	0.009880635	0.006629887	0.011622436
PI(38:3)	0.508951454	0.344836698	0.169817352	0.287319847	0.41378167	0.744110382	0.467620372	0.444752891	0.380179165	0.460417186	0.701127027	0.304345115	0.680280496	0.553073574	0.410733288	0.294194481	0.430017811	0.556881969	0.256664453	0.39559985	0.537389161	0.208670287	0.230881441	0.901584809	0.231498054	0.1882098	0.566297325	0.610357842	0.709485094	0.502250412	0.464833976	0.377913801	0.663235772	0.660550397	0.204941759	0.621633203
PI(44:11)	0.05385451	0.015039817	0.003351829	0.004566061	0.043784155	0.010616479	0.043118507	0.025891418	0.035055697	0.027041577	0.014229382	0.031516191	0.015769611	0.012820822	0.009654183	0.013690392	0.020233677	0.016190691	0.016088795	0.002285008	0.051742143	0.013080321	0.000731639	0.009150179	0.006641317	0.005399445	0.0171566	0.007539568	0.007622964	0.011300573	0.012691258	0.010318096	0.002632039	0.002924006	0.0047616	0.004431279
PI(44:3)	0.020985576	0.010321168	0.156077855	0.021943236	0.017061444	0.034391194	0.0244932	0.02403554	0.019913171	0.022305577	0.370531116	0.056352179	0.088772112	0.072172449	0.030894397	0.057075465	0.083656456	0.048295492	0.033885589	0.018748104	0.010609241	0.02754926	0.02019946	0.02268794	0.229351493	0.186464628	0.041546712	0.026770152	0.23004469	0.034357112	0.111990015	0.091048793	0.193166	0.032039862	0.014052113	0.011853428
PI(44:2)	0.023573133	0.012098709	0.046984414	0.02610785	0.019165149	0.0149979	0.006654631	0.005694616	0.005410269	0.026862816	0.127917155	0.025138574	0.029421364	0.023919808	0.016814009	0.044896489	0.075443086	0.028156576	0.007164054	0.006497325	0.022118391	0.005824434	0.017529627	0.01195338	0.146540328	0.119138478	0.019908451	0.02400982	0.13232411	0.020526228	0.097243562	0.079059807	0.057003968	0.019693649	0.010128905	0.00905735
PI(46:3)	0.039554328	0.002425743	0.064898213	0.041279414	0.03215799	0.061667571	0.00554568	0.036814202	0.004508683	0.003614928	0.117775212	0.025579095	0.072111102	0.058626912	0.053578911	0.009624592	0.106620365	0.0311153	0.002187361	0.001052288	0.006266685	0.001778342	0.001550147	0.001763805	0.046582257	0.037871754	0.017833167	0.005922493	0.072364066	0.013912544	0.087473717	0.071116843	0.048154081	0.01505916	0.004275344	0.002030314
PI(42:3)	0.065711194	0.019489447	0.087927044	0.065582337	0.053423735	0.037561482	0.053885106	0.030448882	0.043809029	0.024701507	0.071266301	0.091839789	0.074654382	0.060694619	0.080342507	0.109196392	0.039228023	0.050575207	0.052067198	0.023306668	0.032698641	0.042331056	0.056057481	0.060448262	0.095939427	0.077999534	0.072565192	0.033540022	0.05434545	0.048244441	0.065636301	0.053362846	0.088026157	0.045687714	0.026828674	0.037053262
PI(42:2)	0.020805913	0.010873702	0.12013467	0.026242083	0.016915376	0.022200313	0.013426455	0.01128653	0.010915817	0.012077337	0.014819669	0.017476106	0.031044019	0.025239039	0.017074808	0.074087711	0.017515219	0.012066625	0.031462054	0.013662229	0.036602951	0.025578906	0.021093463	0.021059431	0.103048939	0.083779625	0.025335345	0.024188226	0.087829582	0.049556092	0.056010823	0.045537255	0.039619077	0.021668929	0.017950546	0.024949088
PI(44:4)	0.016007489	0.03649987	0.014740578	0.046916745	0.013014219	0.013480873	0.020423112	0.005475072	0.016604156	0.015555922	0.046525741	0.008038541	0.006869	0.005584553	0.007548162	0.017645984	0.011099616	0.003543692	0.003894492	0.002803628	0.002849376	0.003166254	0.002475173	0.007410234	0.039076206	0.031769273	0.024632973	0.009228872	0.125167399	0.010373436	0.108728599	0.088397235	0.029966518	0.023759111	0.006885031	0.005859765
PI(46:4)	0.003874798	0.001160297	0.008788773	0.001270782	0.003150242	0.001133875	0.00125645	0.001541434	0.001021504	0.002975406	0.027367877	0.007056219	0.001406586	0.001143566	0.000771521	0.001885675	0.014157649	0.001540907	0.001537709	0.001172925	0.002636328	0.00125017	0.001163336	0.000785202	0.020892196	0.016985525	0.00273514	0.001002029	0.034569087	0.001155054	0.054923038	0.044652876	0.022402152	0.005834029	0.002318284	0.001637183
PI(30:1)	0.03075245	0.005138368	0.073342338	0.012785046	0.025001992	0.011006598	0.011737253	0.008722336	0.009542482	0.030161386	0.040395049	0.023480103	0.009678328	0.007868559	0.00203516	0.054805714	0.009192729	0.016708118	0.014037628	0.004817453	0.020581601	0.011412705	0.010039552	0.013207649	0.093314027	0.075865062	0.005213886	0.015672909	0.060154111	0.024962882	0.106873834	0.086889296	0.111291207	0.020119126	0.020389692	0.011565919
PS(38:1)	5.073756033	2.957564343	2.160486967	6.392015311	4.125004905	5.14026427	3.552152527	5.225320487	2.887928884	3.873766289	6.643546968	6.471178258	5.437789952	4.420967441	7.752322377	6.306804976	6.144478172	5.076822569	11.5912576	3.991858028	5.356498369	9.423786666	6.244687843	8.411239549	5.02921783	4.088794983	7.889293754	3.770090675	8.533656231	5.808090507	4.167930709	3.388561552	8.645140418	13.12855705	13.20627009	5.337434157
PS(42:3)	4.150015711	3.702120048	3.923418127	4.056683113	3.373996513	4.173364236	4.998222678	3.677782655	4.063595673	5.253992933	3.990349247	4.759468194	2.899950568	2.357683388	3.455902991	4.041040421	4.232562652	2.817058624	5.264972965	4.330954719	3.283280626	4.280465825	4.721316958	6.021723762	2.761931858	2.245473055	3.799562807	4.91754936	5.291517505	4.372133753	4.286792598	3.485197234	4.495254545	3.26822481	4.338228063	5.69923301
PS(40:3)	2.7502471	2.160383194	2.274988612	2.812508177	2.235973252	2.950894726	2.725040554	2.720195333	2.215480125	2.586347409	3.646255202	2.310483401	3.104035697	2.523606258	2.744348669	2.283028753	2.679050626	1.740689667	2.955414312	2.948201215	1.974080386	2.402775864	3.027614622	3.609839533	1.583161697	1.287123331	2.732172268	2.542117467	2.584167653	2.833548862	4.297233959	3.493686145	3.494397865	2.589648382	5.558944439	5.771599787
PS(40:1)	2.873104408	2.811634782	1.703343948	1.284123034	2.335857242	2.271745643	2.718318857	1.853500506	2.210015331	1.707467404	2.223919878	4.08033959	2.569419658	2.088959072	3.099129781	1.750872258	2.390137982	3.310550136	2.766112187	1.836332398	2.645047187	2.248871697	2.727071091	2.728754725	2.517015281	2.046353887	1.906928145	2.25788657	3.275352275	2.666368415	3.27312892	2.661080423	1.503096563	2.923597369	2.61623876	2.547005354
PS(38:0)	1.173562352	0.742718314	0.745862862	1.083095206	0.954115734	1.146345217	0.891371749	1.029690254	0.724692479	0.823574195	1.117043606	1.372038074	1.276609351	1.037893781	1.417846024	0.870745401	1.315150046	0.836157303	1.258931135	1.342673742	0.862932549	1.023521248	1.681126821	1.195849973	0.948889624	0.771454979	1.752435063	2.02097289	1.301463211	0.67838034	1.084012169	0.881310706	0.88198137	1.526136818	0.937060534	1.180287581
PS(42:5)	0.721460251	0.562243799	0.694953371	0.907774799	0.586553049	0.981621916	0.913497545	0.849339133	0.742680931	1.032516314	1.01297025	1.001273997	0.846747625	0.688412703	0.98388315	0.545065297	0.716001987	0.958081866	1.131207135	0.99049329	0.770982435	0.919680597	0.904056933	1.10129561	0.843785914	0.686004808	0.762858135	0.75115397	1.031042904	0.979660862	1.412367801	1.148266505	0.923713054	1.010985641	1.543271255	1.357876633
PS(40:2)	1.040984445	1.119135873	0.58850016	1.186453253	0.846328817	0.874315591	1.122697307	0.68299384	0.912762038	0.752104328	1.189603671	0.654754802	1.319065132	1.072410676	0.582315211	0.921854348	0.923720611	1.009989061	1.185443056	0.75094539	1.314355643	0.963774842	0.772705861	0.875198379	1.200615954	0.976110532	1.321832516	1.26100572	1.565688083	0.642758551	1.312850415	1.067358061	1.056294956	1.113430017	1.499864193	1.403352293
PS(42:4)	0.565746398	0.580040842	0.503358591	0.775726127	0.459956421	0.434097096	0.653910167	0.430642505	0.531634282	0.819182702	0.612776111	0.589116783	1.058351207	0.860448136	0.728060588	0.581362626	0.910001368	0.644640003	1.02524031	0.749488499	0.550573139	0.833528707	0.633248934	0.974926086	0.810574311	0.659003505	0.772605595	0.740943568	0.816805031	0.665402456	1.405385265	1.142589647	0.761028586	0.853220089	0.891751471	1.191591045
PS(44:5)	0.848491667	0.757655183	0.785332523	0.487611191	0.689830623	0.744380534	0.848755628	0.302022254	0.690045226	0.807025866	0.700580841	0.600625436	0.666534176	0.541897704	0.610771821	0.477259275	0.65463617	0.65625351	0.78924421	0.796087391	0.333595217	0.641661959	0.85480171	0.716560436	0.526495563	0.428045173	1.077401929	0.980604359	1.568630378	0.916329673	1.302020106	1.058552932	0.94960078	1.004163792	0.657713768	1.49106913
PS(42:2)	0.621091552	0.436885846	0.754250357	0.543821166	0.504952481	0.572858246	0.757263439	0.5510513	0.615661332	0.759236393	0.585064801	0.769659856	0.946256592	0.769314302	0.769086853	0.690806535	0.847111464	0.850743763	0.486712729	0.563298344	0.711645547	0.395701406	0.67004965	0.869629858	0.665540219	0.541089609	0.906272051	0.882115606	0.920738318	0.665166413	0.827524085	0.672783809	0.484391277	0.964342465	0.713919627	0.670289946
PS(40:0)	0.272881374	0.380639015	0.312893549	0.266354561	0.221854776	0.227099545	0.407918663	0.318823268	0.331641189	0.497850143	0.329113341	0.502417805	0.364537907	0.296372282	0.387977413	0.391852224	0.366297696	0.556261153	0.405291725	0.420666157	0.318861191	0.329505468	0.307201654	0.447166151	0.387843275	0.315319736	0.564806226	0.380937869	0.712407688	0.324900529	0.581946062	0.47312688	0.314445132	0.380922609	0.242768232	0.427799952
PS(44:4)	0.13926538	0.30508955	0.284781946	0.303200024	0.113223886	0.249602619	0.265472022	0.103810655	0.215830912	0.37687082	0.272160099	0.303146282	0.243018905	0.197576345	0.322913517	0.184025946	0.196633279	0.235688882	0.345043337	0.419847742	0.113392747	0.280523038	0.325348646	0.285674849	0.207546446	0.168736948	0.40840587	0.422769033	0.325113113	0.210830608	0.197622159	0.160668422	0.367094734	0.357819646	0.316228926	0.592785327
PS(44:7)	0.192636225	0.163830533	0.104003953	0.226664838	0.156614817	0.139278104	0.132939313	0.161232165	0.108080742	0.132056514	0.254625568	0.114584942	0.175320369	0.142536885	0.162087009	0.118335083	0.112756039	0.106174933	0.179504656	0.2229025	0.11368311	0.145938745	0.140566611	0.288612123	0.105248677	0.08556803	0.172599854	0.237150565	0.282463834	0.210021376	0.219224	0.178230894	0.205882379	0.214072287	0.216210137	0.222633916
PS(46:7)	0.253100409	0.150700063	0.133705479	0.094954196	0.20577269	0.080573605	0.123203096	0.20642022	0.100165119	0.200412156	0.1395048	0.126635357	0.205215729	0.166842056	0.183632215	0.261879529	0.098157412	0.121768731	0.072463132	0.151277454	0.206563852	0.058913115	0.146533775	0.136225059	0.423001246	0.343903452	0.260812687	0.22144833	0.205707476	0.193422099	0.11829521	0.096174967	0.137263168	0.165138658	0.104863911	0.121468283
PS(44:6)	0.127927777	0.105949161	0.085622319	0.126003805	0.104006323	0.078341581	0.121761993	0.047361236	0.09899349	0.107814807	0.159427351	0.112225013	0.143077002	0.116322766	0.144735716	0.059165054	0.125013224	0.075344112	0.147262354	0.11000444	0.058704183	0.119725491	0.158646275	0.112278792	0.118976211	0.096728627	0.170558881	0.153915283	0.261305664	0.17178646	0.23359027	0.189910788	0.179101843	0.232528378	0.161596607	0.266349543
SM(d40:1)	0.914538932	0.405492055	0.747316337	1.023903767	0.743527587	0.365389901	0.847473412	0.973549382	0.689002774	0.940695888	1.137995084	1.002933581	0.309072348	0.251278331	0.264046419	0.303514917	0.192630729	0.213816183	0.202218332	0.311143347	0.161015452	0.164405148	0.341210713	0.377680227	0.194621139	0.158228568	0.151049265	0.199912747	0.15339756	0.199121038	0.165578288	0.134616494	0.128961272	0.122840959	0.175147037	0.151383914
SM(d42:2)	0.585738367	0.413022292	0.740767566	0.744129786	0.476210055	0.469048833	0.542667077	0.81363781	0.441192746	0.501291912	0.518654031	0.500473113	0.192201591	0.156261456	0.209203346	0.203290556	0.222272408	0.203214737	0.263438909	0.190312903	0.164400538	0.214177975	0.185970385	0.171303337	0.087331217	0.07100099	0.140082466	0.134121251	0.17502841	0.093084865	0.0665433	0.054100244	0.095268734	0.113835338	0.132343462	0.110580413
SM(d40:2)	0.536485004	0.627610037	0.570938708	0.122555133	0.324601463	0.542667077	0.51391001	0.468784368	0.560329862	0.349324869	0.501291912	0.441192746	0.164400538	0.185970385	0.248043262	0.156349611	0.192201591	0.137674097	0.203214737	0.203290556	0.271212603	0.158736685	0.166824371	0.190537468	0.129663508	0.197579182	0.198515192	0.166704306	0.165870619	0.160633481	0.047333993	0.116685607	0.062056577	0.113835338	0.123461261	0.0665433
SM(d34:1)	0.650870127	0.636018716	0.65163814	0.591265595	0.694994402	0.323764512	0.756370025	0.470845413	0.53471567	0.848307956	0.455156171	0.927547104	0.300320357	0.123348556	0.266043183	0.154835978	0.13274345	0.212925348	0.231751233	0.206213489	0.253390545	0.141488995	0.219109814	0.180959821	0.194658429	0.142634837	0.133603545	0.211118756	0.178868861	0.14056246	0.150871546	0.097642902	0.095245463	0.122081446	0.083826622	0.101932151
SM(d34:0)	0.747316337	0.753834994	1.133040681	0.778484554	0.606654997	0.993469726	0.613590239	0.64144855	0.910544751	0.792139258	0.908303485	0.483046357	0.210971424	0.247842529	0.269232988	0.341301256	0.313565296	0.229667591	0.311143347	0.121796634	0.26655033	0.257922544	0.192630729	0.164405148	0.184261438	0.255908035	0.243387346	0.262720556	0.101373014	0.231804261	0.10069951	0.141245569	0.189665847	0.132747358	0.167155597	0.152423155
SM(d36:2)	1.133040681	0.743527587	0.493215445	0.737045752	0.933430041	0.60419706	0.405492055	0.689002774	1.023903767	0.807698964	0.914538932	0.79965099	0.341210713	0.202218332	0.282491137	0.259494851	0.264046419	0.303514917	0.121796634	0.331156575	0.350294074	0.379331695	0.313565296	0.257922544	0.199121038	0.144473047	0.160362138	0.250733395	0.188458749	0.158228568	0.16225823	0.10226504	0.151383914	0.154536174	0.080507726	0.124552723
SM(d36:1)	0.570938708	0.557911155	0.571612403	0.518654031	0.609644212	0.284003958	0.663482478	0.413022292	0.469048833	0.744129786	0.399259799	0.81363781	0.263438909	0.108200488	0.233371214	0.040851711	0.116441623	0.186776621	0.203290556	0.180889026	0.222272408	0.124113153	0.192201591	0.158736685	0.170753007	0.125118278	0.117196092	0.185191891	0.156902509	0.123300403	0.132343462	0.085651668	0.083548652	0.107088988	0.073532124	0.089414167
SM(d36:0)	0.666817223	0.468784368	0.500473113	0.700113641	0.441192746	0.51391001	0.642533925	0.740767566	0.627610037	0.493201613	0.557911155	0.542667077	0.203290556	0.116441623	0.158736685	0.190537468	0.156349611	0.108200488	0.094667986	0.190312903	0.227670677	0.221160826	0.1330866	0.192201591	0.197579182	0.093084865	0.030638783	0.103255573	0.203409453	0.140082466	0.089414167	0.083548652	0.124021631	0.101607369	0.132343462	0.086442338
SM(d38:1)	0.65163814	0.370045667	0.542879463	0.778633714	0.6952537	0.905229277	0.715475442	0.638776043	0.464507933	0.79812955	0.611592905	0.760171634	0.190179783	0.231664801	0.195285804	0.197088532	0.282769319	0.178238557	0.206213489	0.107921504	0.281491675	0.190490927	0.13274345	0.141488995	0.183122169	0.16433236	0.117711353	0.125739933	0.159004679	0.225240267	0.08906903	0.126061671	0.075859362	0.093708306	0.154591184	0.108478355
