# Supplementary material for: Changes in Phospholipid/Ceramide Profiles and Eicosanoid Levels in the Plasma of Rats Irradiated with UV Rays and Treated Topically with Cannabidiol
Source: Int J Mol Sci. 2021 Aug 13;22(16):8700. doi: 10.3390/ijms22168700 (PMC8395479; doi:10.3390/ijms22168700)
Supplement: Supplementary file 1 [file ijms-22-08700-s001.zip › Table S4 - Ceramide species.csv]

Name	1o	2o	3o	11o	12o	13o	21o	22o	23o	24o	25o	26o	31o	32o	33o	34o	35o	36o	41o	42o	43o	44o	45o	46o	51o	52o	53o	54o	55o	56o	61o	62o	63o	64o	65o	66o
Label	.Ctr	.Ctr	.Ctr	.Ctr	.Ctr	.Ctr	CBD	CBD	CBD	CBD	CBD	CBD	UVA	UVA	UVA	UVA	UVA	UVA	UVA+CBD	UVA+CBD	UVA+CBD	UVA+CBD	UVA+CBD	UVA+CBD	UVB	UVB	UVB	UVB	UVB	UVB	UVB+CBD	UVB+CBD	UVB+CBD	UVB+CBD	UVB+CBD	UVB+CBD
Cer(d18:1/19:0)	11.62426292	8.13549079	8.987558094	9.734122201	9.097208521	15.43609598	15.01988503	14.63373203	13.47436861	13.778869	13.67499139	14.48629052	58.85269419	49.93842339	48.3056396	56.58019488	32.82968882	58.66906072	51.13447948	51.55836376	55.72250888	42.77842414	52.45776445	40.38686754	82.09953454	89.06951184	86.68284712	74.21303526	54.32659568	63.18525912	87.59448498	68.0500753	85.93007616	69.1865207	87.75824131	42.78963223
Cer(d18:1/17:0)	7.64923913	6.019075721	6.002317239	7.07895318	6.839226991	13.32124622	15.08809996	13.69994547	9.981318173	11.58690778	10.09603064	10.58970363	43.40451787	42.26999535	40.38274056	46.5061018	41.6253894	53.47418381	33.60893208	38.9828284	45.1602788	31.16957939	44.58635599	22.54558331	57.78659648	69.44170498	68.92039417	63.18276527	65.70115029	67.36565737	71.28808871	77.06343904	77.84267207	63.16659672	59.00103824	39.76631184
Cer(d18:1/24:1)	7.254520343	10.64676801	9.754540497	9.262417967	9.768737232	14.25889898	12.88260676	12.13080587	10.9576935	11.56596267	10.85960767	10.39176804	46.44170922	45.58614188	41.49968664	42.34299903	47.50919633	50.80005455	43.57765594	42.6951877	48.46104653	35.20488877	48.81669144	39.41010146	66.58297315	68.14317451	73.59741373	72.71620532	67.77552402	67.72630093	69.28159678	73.47718671	83.43169617	73.83518386	17.74293761	31.00384737
Cer(d18:1/23:0)	0.388285569	0.807452378	1.026370151	0.872938285	1.015711444	1.265873594	1.372658882	3.076993272	2.5507057	1.617966736	2.215460081	1.828170185	4.945038385	5.312668325	6.667636633	11.92274193	9.983164245	7.385062545	8.293698555	6.112447951	9.390201781	6.53794329	8.113469638	11.18588614	7.657813801	4.287027143	11.35634104	6.775137597	13.11074335	11.94827926	17.25452076	15.02001514	21.5587484	22.89697586	21.38477249	20.65129866
Cer(d18:1/22:0)	1.111631191	1.03551826	0.797489434	0.825497234	0.934621369	0.805193714	0.952222627	2.334299449	0.681841038	1.024073551	1.80973507	0.763521539	3.542249594	1.902047693	4.011505162	5.292146681	2.752075737	3.409726506	3.347815578	3.258527075	3.217286453	2.589437064	3.162534754	5.056260171	3.343006779	5.045976122	4.933959369	7.818154842	6.435627954	3.407268138	7.060354017	6.709145329	9.481072332	10.51969075	8.044490892	2.583181942
Cer(d18:2/23:0)	0.046174763	0.093204223	0.093844291	0.071073885	0.090439444	0.235821944	0.161494739	0.802606337	0.464565412	0.575877871	0.63052884	0.591639927	1.037223355	1.463420047	2.100344384	2.149991502	1.929465745	1.133419478	1.179221355	2.596984797	0.808809354	0.911179584	2.682816503	2.247536915	3.303960102	3.202108401	2.004307644	4.590870389	4.421635713	4.454990402	6.728942333	3.295441109	4.429870583	7.799316283	4.987250482	4.653117546
Cer(d18:1/24:0)	1.181001228	1.799172273	1.920438219	1.251335394	1.122366769	1.108110905	1.128935633	1.137500047	0.940059438	0.997247558	1.475254784	0.882638454	3.859801711	3.65764216	3.352913321	3.731922927	3.861274465	4.53681804	3.5355536	3.358673295	4.043453172	2.784467328	4.107980865	3.164308404	5.275007133	5.753521244	6.453981345	6.181050684	5.763058812	5.812983045	5.728674598	6.063212811	6.433857646	6.536557759	5.426585596	5.802443706
Cer(d18:1/20:0)	1.255197792	0.767629448	0.931327773	0.604325264	0.895632496	0.707076358	0.969970929	0.825565219	0.883453135	0.534634353	0.668771202	0.447330033	2.914316541	2.196181452	2.27988193	3.075598714	3.252096183	3.775086416	2.943330224	2.052017293	2.015204236	1.99471777	2.672362029	2.089311221	3.267452746	3.140850739	3.42017656	3.100170294	3.55600803	4.802470013	3.527821411	5.159995894	5.219174511	3.593588607	5.331094646	2.739910669
Cer(d16:1/22:0)	1.255197792	0.767629448	0.931327773	0.604325264	0.895632496	0.707076358	0.969970929	0.825565219	0.883453135	0.534634353	0.668771202	0.447330033	2.914316541	2.196181452	2.27988193	3.075598714	3.252096183	3.775086416	2.943330224	2.052017293	2.015204236	1.99471777	2.672362029	2.089311221	3.267452746	3.140850739	3.42017656	3.100170294	3.55600803	4.802470013	3.527821411	5.159995894	5.219174511	3.593588607	5.331094646	2.739910669
Cer(d18:2/20:0)	0.925617147	0.833924198	1.024789304	1.088655359	1.015375908	0.472965377	0.642569258	0.644790017	0.605557713	0.467040046	0.504685974	0.55022201	1.939247491	1.129030726	1.923659687	1.959216499	1.888305938	2.568810007	1.815982076	2.207036166	1.403373149	1.88073598	2.205246559	1.72282928	2.050037439	3.589055076	2.552826576	1.522788819	2.346998602	3.287080419	1.771023158	4.061506252	1.476217065	3.472514218	2.728808735	2.609237611
Cer(d18:2/22:0)	0.844868769	1.027536086	1.04444084	1.113162588	1.031891823	0.602019176	0.643037145	0.766054346	0.645950262	0.601890938	0.737789469	0.53273191	1.251084539	2.108829369	1.929831515	1.684790227	2.404248468	1.638603465	1.26551802	1.527980453	2.355085595	1.099260643	2.486303504	1.411292012	3.056556293	2.293548215	3.824607574	2.901417776	3.856603516	4.234659513	3.998818901	3.423781588	3.085306553	3.548668965	2.861530711	3.579737928
Cer(d15:2/22:0)	0.083641981	0.04307508	0.07652979	0.06198375	0.054829927	0.029025821	0.145211736	0.12073163	0.10976659	0.161873185	0.20271808	0.146324003	1.186147087	0.183648319	0.48468138	0.804424792	0.5183142	0.719274047	0.354331844	0.60935325	0.392084987	0.188818884	0.33173442	0.611617121	0.835890037	1.985266977	1.106230549	1.190275758	1.587562237	1.180277511	1.132728044	1.12708565	1.053727518	1.246484917	0.531217385	0.810460912
Cer(d18:1/18:0)	0.096527284	0.165661853	0.304808745	0.207374074	0.078942291	0.130998659	0.123134012	0.20329181	0.185234541	0.266551797	0.120721973	0.156463764	1.171448084	1.282656305	1.176022665	1.482168934	1.086405386	1.615940998	1.268370684	1.19875256	1.065940671	1.37177694	1.518036284	1.289971675	1.318528722	1.191984704	1.778947828	1.335172936	0.480753091	1.089016978	1.009166361	1.521221018	1.067377014	0.31525484	0.830768528	0.484455723
Cer(d18:1/25:0)	0.060492712	0.048245064	0.057494723	0.032867946	0.044582289	0.050958518	0.049324057	0.092356378	0.062966285	0.071467533	0.073865171	0.081286314	4.277184428	6.611644506	6.151194441	12.93285386	12.09134186	5.425137085	6.396565135	4.591861702	9.559628244	4.062731801	0.285715434	0.174575218	13.74456828	14.64240926	12.34282043	11.54860857	10.51293266	10.44099622	10.56496372	12.48560762	13.6535986	15.61154479	10.41144378	12.51765101
Cer(d16:1/17:0)	0.012896547	0.010794276	0.059464173	0.011239398	0.019862925	0.053408924	0.204807336	0.323061853	0.212092508	0.244679153	0.125794949	0.183340276	1.345406897	1.283905111	0.657516832	1.320048791	0.762308096	1.051216212	0.658796443	0.873892572	0.995713134	0.726657716	1.056666849	0.408296986	1.466620984	3.383747108	1.58420811	1.496672095	1.623504118	1.810754046	1.413837957	1.650253885	1.645153801	1.283713031	0.9330404	0.56656348
Cer(d16:1/23:0)	0.030839085	0.012988467	0.02537608	0.032108978	0.017035444	0.018345536	0.032646559	0.067621877	0.053476278	0.057223699	0.05012232	0.060428425	0.195441563	0.058606304	0.146639962	0.063655068	0.08392843	0.164052836	0.081045763	0.209741292	0.231778263	0.07410278	0.081459711	0.232999592	0.205733529	0.181452311	0.194354264	0.434823684	0.375358926	0.19962679	0.453689289	0.301082009	0.260418798	0.420774856	0.224821495	0.422186479
Cer(d18:2/20:1)	0.178402638	0.071164896	0.169815152	0.06669416	0.09714203	0.219677268	0.097406223	0.095455279	0.102628416	0.148015729	0.14254262	0.160026806	0.254279577	0.224578741	0.481043206	0.234168469	0.297869089	0.21364198	0.761081284	0.581995237	0.620869626	0.512632161	0.376224319	0.601150125	0.484905689	0.547411271	1.057917073	0.411278258	0.650155427	0.891337883	1.280295185	1.117617007	1.041066254	0.832243546	0.581692091	0.564463889
Cer(d18:1/26:1)	0.079141333	0.147016992	0.134033685	0.148982045	0.080203573	0.054366122	0.054801156	0.056473876	0.015367591	0.253746185	0.041200592	0.16735991	0.139975081	0.1575827	0.188030355	1.528352754	0.306188039	0.263358407	0.507784487	0.675477284	0.180977894	0.639373835	0.164415896	0.184533203	0.507453403	0.569592267	0.460193619	0.316818205	0.385265869	1.590686903	0.367328659	0.384651092	0.724273432	1.195470165	2.097151148	0.336721468
Cer(d18:2/21:0)	0.088056408	0.056025904	0.022076846	0.041745196	0.036674161	0.121158701	0.067808413	0.073903892	0.072879418	0.091724431	0.058745955	0.061987523	0.388997964	0.281330564	0.292003025	0.807293351	0.269731572	0.452426621	0.258352646	0.218399397	0.429738201	0.227610355	0.333492176	0.275993017	0.472245743	0.308849947	0.452321055	0.393040106	0.543499525	0.5384584	0.588794302	0.54942746	0.705152968	0.2960547	0.399083972	0.178078592
Cer(d18:1/18:1)	0.007566077	0.014104722	0.038700745	0.0159022	0.024510756	0.015459203	0.016340977	0.063870621	0.050403748	0.066909389	0.035511914	0.029600044	0.325279747	0.298894379	0.195089593	0.315926327	0.201988834	0.227770191	0.171360789	0.214601103	0.228041146	0.18209264	0.229294203	0.103452447	0.308546971	0.603151604	0.347903879	0.24855971	0.338292473	0.380669065	0.405633415	0.408245774	0.329699041	0.226959037	0.474070651	0.362796976
Cer(d18:1/16:0)	0.048836872	0.014510708	0.070551121	0.045789432	0.023754603	0.028266356	0.072347705	0.072679051	0.155168782	0.037587909	0.073989744	0.034795791	0.094760272	0.156831752	0.457984026	0.476517376	0.222630246	0.188300878	0.653343958	0.52503262	0.191626758	0.140638174	0.143018793	0.224694874	0.839471592	0.37030052	0.286217514	0.317039349	0.302390052	0.30010773	0.69078801	0.4364116	0.744642503	0.919015168	0.332682392	0.502808436
Cer(d18:2/16:0)	0.007875984	0.002397869	0.004022812	0.001856437	0.001736423	0.006088641	0.001806349	0.001278256	0.002677495	0.001223763	0.002167715	0.003849722	0.014151006	0.007382745	0.028038389	0.00812256	0.009857009	0.009991069	0.003095032	0.009091522	0.010013187	0.003094601	0.004739797	0.009148325	0.028257561	0.028106981	0.04307394	0.04258295	0.011916831	0.0128892	0.012850479	0.015443	0.049982099	0.021466413	0.024453861	0.009239213
Cer(d18:1/26:0)	0.205937053	0.260204924	0.237427803	0.383394245	0.257679156	0.3129297	0.199809075	0.256001984	0.116401315	0.079276287	0.143060317	0.127541893	1.109145699	1.166699458	1.245285828	1.142000711	1.13507695	1.229499668	1.448887576	1.659590517	0.722376041	1.418106002	1.079589505	1.979653	1.886938473	1.516107873	1.071045345	1.338073223	1.440493725	1.35665663	1.956013128	2.051770058	2.240448274	1.127343297	1.959963472	1.134975095
Cer(d18:0/17:0)	0.274116696	0.157318075	0.291927215	0.308345341	0.372376268	0.417291212	0.487930095	0.474595788	0.320878074	0.383923124	0.270976775	0.398052737	2.387920568	2.312719522	2.331157579	1.383469562	1.328312539	1.463093844	1.225003471	1.226161097	1.392786987	1.23660713	1.300900849	1.193097494	2.395332408	2.331542355	2.990648783	1.674351741	1.86843163	2.568793866	2.000277362	1.94970476	2.428317553	2.357324883	2.0707426	1.327833656
Cer(d18:0/16:0)	5.816059271	4.392470144	3.723812979	5.60089752	6.299751956	3.501830367	3.477914562	4.471185237	3.44740863	3.488243779	3.091347626	2.062755567	35.37427424	23.83184671	31.75233556	35.88915671	33.87853746	32.88427866	35.11091582	17.79343546	25.32384659	17.03021978	19.47883412	21.20143051	35.4414405	31.7007981	27.97167345	15.29811776	21.17097707	21.68972518	17.32519514	24.0175723	16.89722916	17.3625841	17.76936567	23.90437687
Cer(d18:0/26:0)	0.415300284	0.187031032	0.437799966	0.242207816	0.386725253	0.43690681	0.426908764	0.300632343	0.413192253	0.35406896	0.21404065	0.287157507	1.639221199	1.392037749	1.559151733	1.199280704	1.489182074	2.049942531	1.488215342	1.78390019	1.411958879	1.051249065	1.160975594	1.811441644	1.681525017	1.676415229	1.44516372	1.582255702	1.01740602	1.417884072	1.975441944	2.3758018	1.856575607	0.86439756	1.461484997	1.401711996
Cer(d18:0/18:1)	0.236045891	0.178600941	0.318956424	0.224226987	0.078942291	0.130998659	0.123134012	0.20329181	0.185234541	0.266551797	0.120721973	0.156463764	1.60758188	2.885976686	1.71050996	7.834880102	1.944121187	1.385867246	0.951278013	2.22193259	2.398366509	0.836498114	1.165581639	2.02436268	1.318528722	2.191984704	1.778947828	1.335172936	0.480753091	1.089016978	1.009166361	1.521221018	1.067377014	0.31525484	0.830768528	0.484455723
Cer(d18:0/18:0)	1.733121908	0.905878386	0.804107169	1.230248567	1.342864448	2.394131148	7.716897094	6.039291464	5.063963404	4.314404749	4.183016138	3.608684874	21.96445097	8.303680229	14.31165061	9.084842548	17.22032784	21.05384762	23.10030543	22.1747354	23.0298123	22.4071424	21.93936337	22.1769131	20.6581384	22.53309124	27.77401778	22.52050174	23.43455379	28.37729572	29.00886469	35.36816272	26.36464745	34.36980633	28.12650702	20.98385588
